# Supplementary material for: BRAF AMP Frequently Co-occurs With IDH1/2, TP53, and ATRX Mutations in Adult Patients With Gliomas and Is Associated With Poorer Survival Than That of Patients Harboring BRAF V600E
Source: Front Oncol. 2021 Jan 7;10:531968. doi: 10.3389/fonc.2020.531968 (PMC7817544; doi:10.3389/fonc.2020.531968)
Supplement: Supplementary file 7 [file Table_1.xlsx]

## Sheet: Sheet1
Study ID	Sample ID	Patient ID	BRAF	ATRX	TP53	IDH1	IDH2	BRAF: AMP	BRAF: HOMDEL	BRAF: MUT	BRAF: FUSION	ATRX: AMP	ATRX: HOMDEL	ATRX: MUT	ATRX: FUSION	TP53: AMP	TP53: HOMDEL	TP53: MUT	TP53: FUSION	IDH1: AMP	IDH1: HOMDEL	IDH1: MUT	IDH1: FUSION	IDH2: AMP	IDH2: HOMDEL	IDH2: MUT	IDH2: FUSION	Diagnosis Age	Disease Free (Months)	Disease Free Status	Neoplasm Histologic Grade	Overall Survival (Months)	Overall Survival Status	Sex	Mutation Count	Fraction Genome Altered	Cancer Type	Cancer Type Detailed	Histology
glioma_mskcc_2019	TRF051089	glioma_mskcc_2019_654	M53I	no alteration	no alteration	R132H	no alteration	no alteration	no alteration	M53I	no alteration	no alteration	no alteration	no alteration	no alteration	no alteration	no alteration	no alteration	no alteration	no alteration	no alteration	R132H	no alteration	no alteration	no alteration	no alteration	no alteration	40	25.6	PROGRESSION	G3	58	DECEASED	Male	48	NA	Glioma	Oligodendroglioma
gbm_mayo_pdx_sarkaria_2019	Mayo-PDX-Sarkaria-115	Mayo-PDX-Sarkaria-115	D594G	no alteration	no alteration	no alteration	no alteration	no alteration	no alteration	D594G	no alteration	no alteration	no alteration	no alteration	no alteration	no alteration	no alteration	no alteration	no alteration	no alteration	no alteration	no alteration	no alteration	no alteration	no alteration	no alteration	no alteration	76	NA	NA	NA	4	DECEASED	Female	132	NA	Glioma	Glioblastoma Multiforme
gbm_mayo_pdx_sarkaria_2019	Mayo-PDX-Sarkaria-44	Mayo-PDX-Sarkaria-44	V600E	no alteration	no alteration	no alteration	no alteration	no alteration	no alteration	V600E	no alteration	no alteration	no alteration	no alteration	no alteration	no alteration	no alteration	no alteration	no alteration	no alteration	no alteration	no alteration	no alteration	no alteration	no alteration	no alteration	no alteration	80	NA	NA	NA	16	DECEASED	Female	655	NA	Glioma	Glioblastoma Multiforme
gbm_mayo_pdx_sarkaria_2019	Mayo-PDX-Sarkaria-61	Mayo-PDX-Sarkaria-61	V600E	no alteration	no alteration	no alteration	no alteration	no alteration	no alteration	V600E	no alteration	no alteration	no alteration	no alteration	no alteration	no alteration	no alteration	no alteration	no alteration	no alteration	no alteration	no alteration	no alteration	no alteration	no alteration	no alteration	no alteration	45	NA	NA	NA	34	DECEASED	Female	139	NA	Glioma	Glioblastoma Multiforme
glioma_mskcc_2019	P-0000500-T01-IM3	P-0000500	L331F	no alteration	G266R	no alteration	W284*	no alteration	no alteration	L331F	no alteration	no alteration	no alteration	no alteration	no alteration	no alteration	no alteration	G266R	no alteration	no alteration	no alteration	no alteration	no alteration	no alteration	no alteration	W284*	no alteration	42	NA	NA	G4	52	DECEASED	Male	105	0.6111	Glioma	Glioblastoma Multiforme
glioma_mskcc_2019	P-0001326-T01-IM3	P-0001326	V600E	no alteration	no alteration	no alteration	no alteration	no alteration	no alteration	V600E	no alteration	no alteration	no alteration	no alteration	no alteration	no alteration	no alteration	no alteration	no alteration	no alteration	no alteration	no alteration	no alteration	no alteration	no alteration	no alteration	no alteration	64	23.3	PROGRESSION	G4	35	LIVING	Female	1	0.456	Glioma	Glioblastoma Multiforme
glioma_mskcc_2019	P-0002265-T02-IM5	P-0002265	W476*	no alteration	P64S	no alteration	no alteration	no alteration	no alteration	W476*	no alteration	no alteration	no alteration	no alteration	no alteration	no alteration	no alteration	P64S	no alteration	no alteration	no alteration	no alteration	no alteration	no alteration	no alteration	no alteration	no alteration	67	18.4	PROGRESSION	G4	30	LIVING	Male	147	0.115	Glioma	Glioblastoma Multiforme
glioma_mskcc_2019	P-0003529-T01-IM5	P-0003529	T121I	E113K, G1152D	G279E, X307_splice	no alteration	no alteration	no alteration	no alteration	T121I	no alteration	no alteration	no alteration	E113K, G1152D	no alteration	no alteration	no alteration	G279E, X307_splice	no alteration	no alteration	no alteration	no alteration	no alteration	no alteration	no alteration	no alteration	no alteration	66	NA	NA	G4	28	DECEASED	Male	199	0.1453	Glioma	Glioblastoma Multiforme
glioma_mskcc_2019	P-0004119-T01-IM5	P-0004119	S614P	no alteration	no alteration	no alteration	no alteration	no alteration	no alteration	S614P	no alteration	no alteration	no alteration	no alteration	no alteration	no alteration	no alteration	no alteration	no alteration	no alteration	no alteration	no alteration	no alteration	no alteration	no alteration	no alteration	no alteration	45	41.3	PROGRESSION	G4	58	LIVING	Male	4	0.1448	Glioma	Glioblastoma Multiforme
glioma_mskcc_2019	P-0005609-T01-IM5	P-0005609	G469A	no alteration	no alteration	no alteration	R172K	no alteration	no alteration	G469A	no alteration	no alteration	no alteration	no alteration	no alteration	no alteration	no alteration	no alteration	no alteration	no alteration	no alteration	no alteration	no alteration	no alteration	no alteration	R172K	no alteration	29	18.7	CENSORED	G2	21	LIVING	Female	3	0.0516	Glioma	Oligodendroglioma
glioma_mskcc_2019	P-0006119-T01-IM5	P-0006119	G69S	no alteration	T211I, G244S, K120E	R132H	no alteration	no alteration	no alteration	G69S	no alteration	no alteration	no alteration	no alteration	no alteration	no alteration	no alteration	T211I, G244S, K120E	no alteration	no alteration	no alteration	R132H	no alteration	no alteration	no alteration	no alteration	no alteration	56	25.4	PROGRESSION	G2	52	LIVING	Male	86	NA	Glioma	Oligodendroglioma
glioma_mskcc_2019	P-0007744-T01-IM5	P-0007744	V600E	no alteration	no alteration	no alteration	no alteration	no alteration	no alteration	V600E	no alteration	no alteration	no alteration	no alteration	no alteration	no alteration	no alteration	no alteration	no alteration	no alteration	no alteration	no alteration	no alteration	no alteration	no alteration	no alteration	no alteration	31	NA	NA	G3	24	LIVING	Male	1	0.0926	Glioma	Diffuse Glioma	Anaplastic pleomorphic xanthoastrocytoma
glioma_mskcc_2019	P-0008189-T01-IM5	P-0008189	V600E	no alteration	no alteration	no alteration	no alteration	no alteration	no alteration	V600E	no alteration	no alteration	no alteration	no alteration	no alteration	no alteration	no alteration	no alteration	no alteration	no alteration	no alteration	no alteration	no alteration	no alteration	no alteration	no alteration	no alteration	30	NA	NA	Indeterminate	10	LIVING	Female	4	0.528	Glioma	Diffuse Glioma	High-grade astrocytoma with epithelioid and rhabdoid features arising within a lower-grade lesion having features of pleomorphic xanthoastrocytoma
glioma_mskcc_2019	P-0008380-T02-IM5	P-0008380	L597R	no alteration	R248W	no alteration	no alteration	no alteration	no alteration	L597R	no alteration	no alteration	no alteration	no alteration	no alteration	no alteration	no alteration	R248W	no alteration	no alteration	no alteration	no alteration	no alteration	no alteration	no alteration	no alteration	no alteration	44	6.97	PROGRESSION	G4	17	DECEASED	Male	4	0.1358	Glioma	Gliosarcoma
glioma_mskcc_2019	P-0009499-T01-IM5	P-0009499	X709_splice	N428Yfs*5, P663L, K427R	V218Gfs*4	R132H	no alteration	no alteration	no alteration	X709_splice	no alteration	no alteration	no alteration	N428Yfs*5, P663L, K427R	no alteration	no alteration	no alteration	V218Gfs*4	no alteration	no alteration	no alteration	R132H	no alteration	no alteration	no alteration	no alteration	no alteration	25	109	PROGRESSION	G2	120	DECEASED	Male	52	0.1737	Glioma	Diffuse Astrocytoma
glioma_mskcc_2019	P-0009649-T01-IM5	P-0009649	G466E	no alteration	no alteration	no alteration	no alteration	no alteration	no alteration	G466E	no alteration	no alteration	no alteration	no alteration	no alteration	no alteration	no alteration	no alteration	no alteration	no alteration	no alteration	no alteration	no alteration	no alteration	no alteration	no alteration	no alteration	58	NA	NA	G4	10	DECEASED	Male	6	0.141	Glioma	Gliosarcoma
glioma_mskcc_2019	P-0010578-T01-IM5	P-0010578	V600E	no alteration	no alteration	no alteration	no alteration	no alteration	no alteration	V600E	no alteration	no alteration	no alteration	no alteration	no alteration	no alteration	no alteration	no alteration	no alteration	no alteration	no alteration	no alteration	no alteration	no alteration	no alteration	no alteration	no alteration	40	42	PROGRESSION	G4	83	DECEASED	Male	6	0.342	Glioma	Glioblastoma Multiforme
glioma_mskcc_2019	P-0010635-T01-IM5	P-0010635	V600E	no alteration	no alteration	no alteration	no alteration	no alteration	no alteration	V600E	no alteration	no alteration	no alteration	no alteration	no alteration	no alteration	no alteration	no alteration	no alteration	no alteration	no alteration	no alteration	no alteration	no alteration	no alteration	no alteration	no alteration	60	NA	NA	G4	17	DECEASED	Female	3	0.3158	Glioma	Glioblastoma Multiforme
glioma_mskcc_2019	P-0010992-T01-IM5	P-0010992	G469R	no alteration	no alteration	no alteration	no alteration	no alteration	no alteration	G469R	no alteration	no alteration	no alteration	no alteration	no alteration	no alteration	no alteration	no alteration	no alteration	no alteration	no alteration	no alteration	no alteration	no alteration	no alteration	no alteration	no alteration	60	NA	NA	G4	13	LIVING	Male	7	0.176	Glioma	Glioblastoma Multiforme
glioma_mskcc_2019	P-0013711-T01-IM5	P-0013711	V600E	no alteration	no alteration	no alteration	no alteration	no alteration	no alteration	V600E	no alteration	no alteration	no alteration	no alteration	no alteration	no alteration	no alteration	no alteration	no alteration	no alteration	no alteration	no alteration	no alteration	no alteration	no alteration	no alteration	no alteration	52	NA	NA	G4	9	DECEASED	Male	4	0.1104	Glioma	Glioblastoma Multiforme
glioma_mskcc_2019	P-0014501-T01-IM6	P-0014501	V600E	no alteration	no alteration	no alteration	no alteration	no alteration	no alteration	V600E	no alteration	no alteration	no alteration	no alteration	no alteration	no alteration	no alteration	no alteration	no alteration	no alteration	no alteration	no alteration	no alteration	no alteration	no alteration	no alteration	no alteration	47	NA	NA	G4	38	LIVING	Male	3	0.1291	Glioma	Glioblastoma Multiforme
glioma_mskcc_2019	P-0014883-T01-IM6	P-0014883	G469A	Y1847Lfs*14, I528Lfs*33	R273C	R132S	no alteration	no alteration	no alteration	G469A	no alteration	no alteration	no alteration	Y1847Lfs*14, I528Lfs*33	no alteration	no alteration	no alteration	R273C	no alteration	no alteration	no alteration	R132S	no alteration	no alteration	no alteration	no alteration	no alteration	28	59	PROGRESSION	G3	62	LIVING	Male	6	0.0779	Glioma	Diffuse Astrocytoma
glioma_mskcc_2019	P-0015156-T01-IM6	P-0015156	V600E	no alteration	no alteration	no alteration	no alteration	no alteration	no alteration	V600E	no alteration	no alteration	no alteration	no alteration	no alteration	no alteration	no alteration	no alteration	no alteration	no alteration	no alteration	no alteration	no alteration	no alteration	no alteration	no alteration	no alteration	35	NA	NA	G4	33	LIVING	Male	1	0.3892	Glioma	Glioblastoma Multiforme
glioma_mskcc_2019	P-0016540-T01-IM6	P-0016540	V600E	no alteration	no alteration	no alteration	no alteration	no alteration	no alteration	V600E	no alteration	no alteration	no alteration	no alteration	no alteration	no alteration	no alteration	no alteration	no alteration	no alteration	no alteration	no alteration	no alteration	no alteration	no alteration	no alteration	no alteration	56	36.8	CENSORED	G4	36	LIVING	Female	2	0.2489	Glioma	Glioblastoma Multiforme
glioma_mskcc_2019	P-0017095-T01-IM6	P-0017095	V600E	no alteration	no alteration	no alteration	no alteration	no alteration	no alteration	V600E	no alteration	no alteration	no alteration	no alteration	no alteration	no alteration	no alteration	no alteration	no alteration	no alteration	no alteration	no alteration	no alteration	no alteration	no alteration	no alteration	no alteration	39	84.7	CENSORED	G4	84	LIVING	Male	1	0.1307	Glioma	Glioblastoma Multiforme
glioma_mskcc_2019	P-0017417-T01-IM6	P-0017417	V600E	no alteration	no alteration	no alteration	no alteration	no alteration	no alteration	V600E	no alteration	no alteration	no alteration	no alteration	no alteration	no alteration	no alteration	no alteration	no alteration	no alteration	no alteration	no alteration	no alteration	no alteration	no alteration	no alteration	no alteration	28	NA	NA	Indeterminate	21	LIVING	Male	2	0.2052	Glioma	Diffuse Glioma	Neuroepithelial neoplasm with high-grade glial components
glioma_mskcc_2019	P-0017675-T01-IM5	P-0017675	L382V	M1735I, L1517S	R213*, Y327*	no alteration	A347T	no alteration	no alteration	L382V	no alteration	no alteration	no alteration	M1735I, L1517S	no alteration	no alteration	no alteration	R213*, Y327*	no alteration	no alteration	no alteration	no alteration	no alteration	no alteration	no alteration	A347T	no alteration	32	NA	NA	G4	12	LIVING	Male	318	0.0007	Glioma	Glioblastoma Multiforme
glioma_mskcc_2019	P-0018609-T01-IM6	P-0018609	V600E	no alteration	no alteration	no alteration	no alteration	no alteration	no alteration	V600E	no alteration	no alteration	no alteration	no alteration	no alteration	no alteration	no alteration	no alteration	no alteration	no alteration	no alteration	no alteration	no alteration	no alteration	no alteration	no alteration	no alteration	30	NA	NA	G2	21	LIVING	Male	2	0.1268	Glioma	Diffuse Astrocytoma
glioma_mskcc_2019	P-0018674-T01-IM6	P-0018674	G469V	no alteration	no alteration	no alteration	no alteration	no alteration	no alteration	G469V	no alteration	no alteration	no alteration	no alteration	no alteration	no alteration	no alteration	no alteration	no alteration	no alteration	no alteration	no alteration	no alteration	no alteration	no alteration	no alteration	no alteration	45	NA	NA	G4	12	LIVING	Female	5	0.071	Glioma	Glioblastoma Multiforme
glioma_mskcc_2019	P-0019556-T01-IM6	P-0019556	A404Cfs*9	N1318Kfs*6	R158C, R110H	no alteration	no alteration	no alteration	no alteration	A404Cfs*9	no alteration	no alteration	no alteration	N1318Kfs*6	no alteration	no alteration	no alteration	R158C, R110H	no alteration	no alteration	no alteration	no alteration	no alteration	no alteration	no alteration	no alteration	no alteration	62	2.66	CENSORED	G4	2	LIVING	Female	26	0.2577	Glioma	Glioblastoma Multiforme
gbm_tcga	TCGA-02-0047-01	TCGA-02-0047	V600E	no alteration	no alteration	no alteration	no alteration	no alteration	no alteration	V600E	no alteration	no alteration	no alteration	no alteration	no alteration	no alteration	no alteration	no alteration	no alteration	no alteration	no alteration	no alteration	no alteration	no alteration	no alteration	no alteration	no alteration	78	1.87	Recurred/Progressed	NA	14	DECEASED	Male	73	0.0272	Glioma	Glioblastoma Multiforme
gbm_tcga	TCGA-06-0151-01	TCGA-06-0151	V600E	no alteration	no alteration	no alteration	no alteration	no alteration	no alteration	V600E	no alteration	no alteration	no alteration	no alteration	no alteration	no alteration	no alteration	no alteration	no alteration	no alteration	no alteration	no alteration	no alteration	no alteration	no alteration	no alteration	no alteration	32	46.59	PROGRESSION	G4	46	DECEASED	Female	27	0.4364	Glioma	Glioblastoma Multiforme
gbm_tcga	TCGA-06-0185-01	TCGA-06-0185	G596D	no alteration	no alteration	no alteration	no alteration	no alteration	no alteration	G596D	no alteration	no alteration	no alteration	no alteration	no alteration	no alteration	no alteration	no alteration	no alteration	no alteration	no alteration	no alteration	no alteration	no alteration	no alteration	no alteration	no alteration	54	23.36	Recurred/Progressed	NA	73	LIVING	Male	69	0.2282	Glioma	Glioblastoma Multiforme
gbm_tcga	TCGA-06-0644-01	TCGA-06-0644	V600E	no alteration	Y220C	no alteration	no alteration	no alteration	no alteration	V600E	no alteration	no alteration	no alteration	no alteration	no alteration	no alteration	no alteration	Y220C	no alteration	no alteration	no alteration	no alteration	no alteration	no alteration	no alteration	no alteration	no alteration	71	2.79	Recurred/Progressed	G4	12	DECEASED	Male	54	0.1618	Glioma	Glioblastoma Multiforme
gbm_tcga	TCGA-06-1806-01	TCGA-06-1806	V600E	no alteration	no alteration	no alteration	no alteration	no alteration	no alteration	V600E	no alteration	no alteration	no alteration	no alteration	no alteration	no alteration	no alteration	no alteration	no alteration	no alteration	no alteration	no alteration	no alteration	no alteration	no alteration	no alteration	no alteration	47	8.41	Recurred/Progressed	G4	15	DECEASED	Male	27	0.1639	Glioma	Glioblastoma Multiforme
gbm_tcga_pan_can_atlas_2018	TCGA-06-2566-01	TCGA-06-2566	V600E	no alteration	no alteration	no alteration	no alteration	no alteration	no alteration	V600E	no alteration	no alteration	no alteration	no alteration	no alteration	no alteration	no alteration	no alteration	no alteration	no alteration	no alteration	no alteration	no alteration	no alteration	no alteration	no alteration	no alteration	23	5.98	PROGRESSION	NA	5	DECEASED	Female	207	0.0816	Glioblastoma	Glioblastoma Multiforme
gbm_tcga_pan_can_atlas_2018	TCGA-06-5416-01	TCGA-06-5416	E375*	R250*, R840I, R1022Q, V2405I, P1402S	R213*	no alteration	G383V, K251N	no alteration	no alteration	E375*	no alteration	no alteration	no alteration	R250*, R840I, R1022Q, V2405I, P1402S	no alteration	no alteration	no alteration	R213*	no alteration	no alteration	no alteration	no alteration	no alteration	no alteration	no alteration	G383V, K251N	no alteration	23	6.71	CENSORED	NA	6	LIVING	Female	12178	0.2617	Glioma	Glioblastoma Multiforme
gbm_tcga_pan_can_atlas_2018	TCGA-19-5956-01	TCGA-19-5956	P708S	E1466*, R1481W, L2316Q, L2054I, S66G	Q192*, Y327*	no alteration	no alteration	no alteration	no alteration	P708S	no alteration	no alteration	no alteration	E1466*, R1481W, L2316Q, L2054I, S66G	no alteration	no alteration	no alteration	Q192*, Y327*	no alteration	no alteration	no alteration	no alteration	no alteration	no alteration	no alteration	no alteration	no alteration	53	21.27	PROGRESSION	NA	22	DECEASED	Female	6908	0.2166	Glioblastoma	Glioblastoma Multiforme
gbm_tcga_pub2013	TCGA-76-4928-01	TCGA-76-4928	V600E	no alteration	no alteration	no alteration	no alteration	no alteration	no alteration	V600E	no alteration	no alteration	no alteration	no alteration	no alteration	no alteration	no alteration	no alteration	no alteration	no alteration	no alteration	no alteration	no alteration	no alteration	no alteration	no alteration	no alteration	85.6	3.1	DiseaseFree	G4	3	DECEASED	Female	59	0.136	Glioma	Glioblastoma Multiforme
lgg_tcga_pan_can_atlas_2018	TCGA-DB-A75P-01	TCGA-DB-A75P	V600E	no alteration	no alteration	no alteration	no alteration	no alteration	no alteration	V600E	no alteration	no alteration	no alteration	no alteration	no alteration	no alteration	no alteration	no alteration	no alteration	no alteration	no alteration	no alteration	no alteration	no alteration	no alteration	no alteration	no alteration	25	16.18	DiseaseFree	G2	16	LIVING	Female	5	0.0483	Diffuse Glioma	Astrocytoma
lgg_tcga_pan_can_atlas_2018	TCGA-DU-6392-01	TCGA-DU-6392	A320T, A171E	R1739Q, E1461K, A2356D, G1350E, E351D	R267W, R175C, T125=	no alteration	no alteration	no alteration	no alteration	A320T, A171E	no alteration	no alteration	no alteration	R1739Q, E1461K, A2356D, G1350E, E351D	no alteration	no alteration	no alteration	R267W, R175C, T125=	no alteration	no alteration	no alteration	no alteration	no alteration	no alteration	no alteration	no alteration	no alteration	35	31.23	PROGRESSION	G3	211	LIVING	Female	10863	0.0665	Diffuse Glioma	Astrocytoma
lgg_tcga	TCGA-DU-6402-01	TCGA-DU-6402	D594G	no alteration	no alteration	no alteration	no alteration	no alteration	no alteration	D594G	no alteration	no alteration	no alteration	no alteration	no alteration	no alteration	no alteration	no alteration	no alteration	no alteration	no alteration	no alteration	no alteration	no alteration	no alteration	no alteration	no alteration	52	3.38	Recurred/Progressed	G3	7	DECEASED	Male	33	0.1577	Glioma	Anaplastic Astrocytoma
lgg_tcga	TCGA-HT-8015-01	TCGA-HT-8015	V600E	no alteration	no alteration	no alteration	no alteration	no alteration	no alteration	V600E	no alteration	no alteration	no alteration	no alteration	no alteration	no alteration	no alteration	no alteration	no alteration	no alteration	no alteration	no alteration	no alteration	no alteration	no alteration	no alteration	no alteration	21	0.1	DiseaseFree	G2	0	LIVING	Male	1	0.0002	Glioma	Astrocytoma
lgggbm_tcga_pub	TCGA-P5-A5EY-01	TCGA-P5-A5EY	V504_R506dup	no alteration	no alteration	no alteration	no alteration	no alteration	no alteration	V504_R506dup	no alteration	no alteration	no alteration	no alteration	no alteration	no alteration	no alteration	no alteration	no alteration	no alteration	no alteration	no alteration	no alteration	no alteration	no alteration	no alteration	no alteration	21	NA	NA	G2	2	LIVING	Male	2	NA	Glioma	Diffuse Glioma	astrocytoma
glioma_mskcc_2019	TRF027872	TRF027872	V504I	no alteration	P152Rfs*18	no alteration	R172K	no alteration	no alteration	V504I	no alteration	no alteration	no alteration	no alteration	no alteration	no alteration	no alteration	P152Rfs*18	no alteration	no alteration	no alteration	no alteration	no alteration	no alteration	no alteration	R172K	no alteration	40	133	PROGRESSION	G4	144	DECEASED	Male	63	NA	Glioma	Diffuse Astrocytoma
glioma_mskcc_2019	TRF030611	TRF030611	S394P	no alteration	R282Q, I254_L257del	no alteration	no alteration	no alteration	no alteration	S394P	no alteration	no alteration	no alteration	no alteration	no alteration	no alteration	no alteration	R282Q, I254_L257del	no alteration	no alteration	no alteration	no alteration	no alteration	no alteration	no alteration	no alteration	no alteration	41	9.34	PROGRESSION	G4	29	DECEASED	Male	5	NA	Glioma	Glioblastoma Multiforme
glioma_mskcc_2019	TRF034423	TRF034423	G466V	no alteration	no alteration	no alteration	no alteration	no alteration	no alteration	G466V	no alteration	no alteration	no alteration	no alteration	no alteration	no alteration	no alteration	no alteration	no alteration	no alteration	no alteration	no alteration	no alteration	no alteration	no alteration	no alteration	no alteration	67	8.32	PROGRESSION	G4	12	LIVING	Male	6	NA	Glioma	Glioblastoma Multiforme
glioma_mskcc_2019	TRF050394	TRF050394	V600E	no alteration	no alteration	no alteration	no alteration	no alteration	no alteration	V600E	no alteration	no alteration	no alteration	no alteration	no alteration	no alteration	no alteration	no alteration	no alteration	no alteration	no alteration	no alteration	no alteration	no alteration	no alteration	no alteration	no alteration	61	19.4	PROGRESSION	G4	24	DECEASED	Male	3	NA	Glioma	Glioblastoma Multiforme
glioma_mskcc_2019	TRF063580	TRF063580	V600E	no alteration	no alteration	no alteration	no alteration	no alteration	no alteration	V600E	no alteration	no alteration	no alteration	no alteration	no alteration	no alteration	no alteration	no alteration	no alteration	no alteration	no alteration	no alteration	no alteration	no alteration	no alteration	no alteration	no alteration	20	NA	NA	G3/G4	6	LIVING	Male	4	NA	Glioma	Glioblastoma Multiforme
glioma_mskcc_2019	TRF077655	TRF077655	V600E	G326*	no alteration	no alteration	no alteration	no alteration	no alteration	V600E	no alteration	no alteration	no alteration	G326*	no alteration	no alteration	no alteration	no alteration	no alteration	no alteration	no alteration	no alteration	no alteration	no alteration	no alteration	no alteration	no alteration	42	9.93	PROGRESSION	G4	21	DECEASED	Female	3	NA	Glioma	Glioblastoma Multiforme
glioma_mskcc_2019	P-0004035-T01-IM5	glioma_mskcc_2019_301	AMP	no alteration	W146*	no alteration	no alteration	AMP	AMP	no alteration	no alteration	no alteration	no alteration	no alteration	no alteration	no alteration	no alteration	W146*	no alteration	no alteration	no alteration	no alteration	no alteration	no alteration	no alteration	no alteration	no alteration	33	NA	NA	G4	11	DECEASED	Female	4	0.1944	Glioma	Glioblastoma Multiforme
glioma_mskcc_2019	P-0003822-T03-IM6	glioma_mskcc_2019_543	AMP	K1045*	R273C	R132H	no alteration	AMP	AMP	no alteration	no alteration	no alteration	no alteration	K1045*	no alteration	no alteration	no alteration	R273C	no alteration	no alteration	no alteration	R132H	no alteration	no alteration	no alteration	no alteration	no alteration	34	61	PROGRESSION	G4	78	DECEASED	Female	79	0.2765	Glioma	Diffuse Astrocytoma
glioma_mskcc_2019	P-0014099-T01-IM5	glioma_mskcc_2019_821	AMP	no alteration	no alteration	no alteration	no alteration	AMP	AMP	no alteration	no alteration	no alteration	no alteration	no alteration	no alteration	no alteration	no alteration	no alteration	no alteration	no alteration	no alteration	no alteration	no alteration	no alteration	no alteration	no alteration	no alteration	77	6.08	PROGRESSION	G4	6	DECEASED	Female	4	0.1834	Glioma	Glioblastoma Multiforme
gbm_tcga_pan_can_atlas_2018	TCGA-06-0221-01	TCGA-06-0221	AMP	Q177*	K139Nfs*9	R132G	no alteration	AMP	AMP	no alteration	no alteration	no alteration	no alteration	Q177*	no alteration	no alteration	no alteration	K139Nfs*9	no alteration	no alteration	no alteration	R132G	no alteration	no alteration	no alteration	no alteration	no alteration	31	8.55	PROGRESSION	G4	19.82	DECEASED	Male	30	0.1805	Glioma	Glioblastoma Multiforme
gbm_tcga_pan_can_atlas_2018	TCGA-12-0827-01	TCGA-12-0827	AMP	no alteration	no alteration	R132H	no alteration	AMP	AMP	no alteration	no alteration	no alteration	no alteration	no alteration	no alteration	no alteration	no alteration	no alteration	no alteration	no alteration	no alteration	R132H	no alteration	no alteration	no alteration	no alteration	no alteration	38	38.76	PROGRESSION	NA	38	DECEASED	Female	37	0.2277	Glioblastoma	Glioblastoma Multiforme
gbm_tcga_pan_can_atlas_2018	TCGA-28-1751-01	TCGA-28-1751	AMP	no alteration	no alteration	no alteration	no alteration	AMP	AMP	no alteration	no alteration	no alteration	no alteration	no alteration	no alteration	no alteration	no alteration	no alteration	no alteration	no alteration	no alteration	no alteration	no alteration	no alteration	no alteration	no alteration	no alteration	61	7.2	PROGRESSION	NA	7	LIVING	Female	94	0.1843	Glioblastoma	Glioblastoma Multiforme
gbm_tcga_pan_can_atlas_2018	TCGA-41-2573-01	TCGA-41-2573	AMP	no alteration	HOMDEL	no alteration	no alteration	AMP	AMP	no alteration	no alteration	no alteration	no alteration	no alteration	no alteration	HOMDEL	HOMDEL	no alteration	no alteration	no alteration	no alteration	no alteration	no alteration	no alteration	no alteration	no alteration	no alteration	59	5.49	PROGRESSION	G4	8	LIVING	Male	41	0.3674	Glioblastoma	Glioblastoma Multiforme
lgg_tcga	TCGA-DU-5855-01	TCGA-DU-5855	AMP	R1426*	R273C	R132H	no alteration	AMP	AMP	no alteration	no alteration	no alteration	no alteration	R1426*	no alteration	no alteration	no alteration	R273C	no alteration	no alteration	no alteration	R132H	no alteration	no alteration	no alteration	no alteration	no alteration	49	6.8	Disease Free	G3	6	LIVING	Female	34	0.1019	Glioma	Oligoastrocytoma
lgg_tcga	TCGA-DU-7008-01	TCGA-DU-7008	AMP	N237Kfs*23	F270S	R132H	no alteration	AMP	AMP	no alteration	no alteration	no alteration	no alteration	N237Kfs*23	no alteration	no alteration	no alteration	F270S	no alteration	no alteration	no alteration	R132H	no alteration	no alteration	no alteration	no alteration	no alteration	41	10.84	Recurred/Progressed	G2	156	LIVING	Female	22	0.0847	Glioma	Oligodendroglioma
lgg_tcga	TCGA-DU-7301-01	TCGA-DU-7301	AMP	K826Efs*4	Q136E	R132H	no alteration	AMP	AMP	no alteration	no alteration	no alteration	no alteration	K826Efs*4	no alteration	no alteration	no alteration	Q136E	no alteration	no alteration	no alteration	R132H	no alteration	no alteration	no alteration	no alteration	no alteration	53	12.02	Recurred/Progressed	G2	25	DECEASED	Male	23	0.1108	Glioma	Oligodendroglioma
lgg_tcga	TCGA-DU-7309-01	TCGA-DU-7309	AMP	E2203*	R248Q	no alteration	R172S	AMP	AMP	no alteration	no alteration	no alteration	no alteration	E2203*	no alteration	no alteration	no alteration	R248Q	no alteration	no alteration	no alteration	no alteration	no alteration	no alteration	no alteration	R172S	no alteration	41	2.76	Disease Free	G3	2	LIVING	Female	26	0.07	Glioma	Oligodendroglioma
lgg_tcga_pan_can_atlas_2018	TCGA-E1-A7Z6-01	TCGA-E1-A7Z6	AMP	N428Yfs*5	R273C	R132H	no alteration	AMP	AMP	no alteration	no alteration	no alteration	no alteration	N428Yfs*5	no alteration	no alteration	no alteration	R273C	no alteration	no alteration	no alteration	R132H	no alteration	no alteration	no alteration	no alteration	no alteration	41	9.67	PROGRESSION	G2	32	DECEASED	Female	17	0.026	Diffuse Glioma	Astrocytoma
lgg_tcga	TCGA-FG-8182-01	TCGA-FG-8182	AMP	G1597Yfs*5, D699Gfs*2, X2073_splice	X125_splice, E339*	R132H	no alteration	AMP	AMP	no alteration	no alteration	no alteration	no alteration	G1597Yfs*5, D699Gfs*2, X2073_splice	no alteration	no alteration	no alteration	X125_splice, E339*	no alteration	no alteration	no alteration	R132H	no alteration	no alteration	no alteration	no alteration	no alteration	35	13.67	Disease Free	G2	13	LIVING	Male	22	0.0195	Glioma	Oligodendroglioma
lgg_tcga	TCGA-HT-7475-01	TCGA-HT-7475	AMP	K2182R	D208G, R110P	R132H	no alteration	AMP	AMP	no alteration	no alteration	no alteration	no alteration	K2182R	no alteration	no alteration	no alteration	D208G, R110P	no alteration	no alteration	no alteration	R132H	no alteration	no alteration	no alteration	no alteration	no alteration	67	17.41	Disease Free	G3	17	LIVING	Male	39	0.1846	Glioma	Oligoastrocytoma
lgg_tcga	TCGA-HT-7691-01	TCGA-HT-7691	AMP	no alteration	no alteration	no alteration	no alteration	AMP	AMP	no alteration	no alteration	no alteration	no alteration	no alteration	no alteration	no alteration	no alteration	no alteration	no alteration	no alteration	no alteration	no alteration	no alteration	no alteration	no alteration	no alteration	no alteration	31	0.1	Disease Free	G2	0	LIVING	Female	5	0.0008	Glioma	Astrocytoma
lgg_tcga	TCGA-HT-8114-01	TCGA-HT-8114	AMP	E886Lfs*18, I1049Nfs*4	H179R, X187_splice	R132H	no alteration	AMP	AMP	no alteration	no alteration	no alteration	no alteration	E886Lfs*18, I1049Nfs*4	no alteration	no alteration	no alteration	H179R, X187_splice	no alteration	no alteration	no alteration	R132H	no alteration	no alteration	no alteration	no alteration	no alteration	36	34.17	Disease Free	G3	34	LIVING	Female	13	0.0541	Glioma	Oligoastrocytoma
lgg_tcga_pan_can_atlas_2018	TCGA-HW-A5KM-01	TCGA-HW-A5KM	AMP	E1017Dfs*5	R273C	R132H	no alteration	AMP	AMP	no alteration	no alteration	no alteration	no alteration	E1017Dfs*5	no alteration	no alteration	no alteration	R273C	no alteration	no alteration	no alteration	R132H	no alteration	no alteration	no alteration	no alteration	no alteration	35	20.71	Disease Free	G2	20	LIVING	Male	13	0.0508	Diffuse Glioma	Astrocytoma
lgg_tcga	TCGA-P5-A5F1-01	TCGA-P5-A5F1	AMP	R654*	W146*, X261_splice	R132H	no alteration	AMP	AMP	no alteration	no alteration	no alteration	no alteration	R654*	no alteration	no alteration	no alteration	W146*, X261_splice	no alteration	no alteration	no alteration	R132H	no alteration	no alteration	no alteration	no alteration	no alteration	30	5.88	Disease Free	G2	5	LIVING	Male	16	0.0775	Glioma	Astrocytoma
lgg_tcga_pan_can_atlas_2018	TCGA-TQ-A7RM-01	TCGA-TQ-A7RM	AMP	no alteration	R175H	R132H	no alteration	AMP	AMP	no alteration	no alteration	no alteration	no alteration	no alteration	no alteration	no alteration	no alteration	R175H	no alteration	no alteration	no alteration	R132H	no alteration	no alteration	no alteration	no alteration	no alteration	41	36.69	CENSORED	G3	36	LIVING	Female	59	0.3542	Diffuse Glioma	Oligoastrocytoma
